# Supplementary material for: Investigation of Growth and Ginsenoside Content of Wild-Simulated Ginseng Cultivated in Different Vegetation Environments for Establishing a Plant Growth Model
Source: Plants (Basel). 2025 Mar 14;14(6):906. doi: 10.3390/plants14060906 (PMC11944855; doi:10.3390/plants14060906)
Supplement: Supplementary file 1 [file plants-14-00906-s001.zip]

Archive with 1 entries (1 files):
- plants-3499978-supplementary.pdf
